# Supplementary material for: In silico nanoscope to study the interplay of genome organization and transcription regulation
Source: Nucleic Acids Res. 2025 Mar 20;53(6):gkaf189. doi: 10.1093/nar/gkaf189 (PMC11925733; doi:10.1093/nar/gkaf189)
Supplement: gkaf189_Supplemental_Files [file gkaf189_supplemental_files.zip]

Archive with 6 entries (6 files):
- nar-nanog-SI-submission.docx
- Supplementary_video_1.mp4
- Supplementary_video_2.mp4
- Supplementary_video_3.mp4
- Supplementary_video_4.mp4
- Supplementary_video_5.mp4
